# Supplementary material for: Small-molecule inhibitors of P-Rex guanine-nucleotide exchange factors
Source: Small GTPases. 2022 Nov 7;13(1):307–26. doi: 10.1080/21541248.2022.2131313 (PMC9645260; doi:10.1080/21541248.2022.2131313)
Supplement: Supplemental Material [file KSGT_A_2131313_SM5360.zip]

Archive with 4 entries (3 files):
- supplement/
- supplement/Lawson et al Supplemental Table 1_Compounds.xlsx
- supplement/Lawson PREX1 inhibitor Supplemental Figure 1 Legend.docx
- supplement/Supplemental Figure 1 Lawson, Hornigold et al.tif
