# Supplementary material for: Small-molecule inhibitors of P-Rex guanine-nucleotide exchange factors
Source: Small GTPases. 2022 Nov 7;13(1):307–26. doi: 10.1080/21541248.2022.2131313 (PMC9645260; doi:10.1080/21541248.2022.2131313)
Supplement: Supplemental Material [file KSGT_A_2131313_SM5360.zip › supplement/Lawson et al Supplemental Table 1_Compounds.xlsx]

## Sheet: Compounds
	Supplemental Table 1: Compounds #1 (PREX-inh1) - #128
	Compound #1 is PREX-in1. Comounds #1-#10 were purchased from Specs (Delft, The Netherlands). Compounds #11-29 and #83-111 were from ChemBridge (San Diego, USA). Compounds #30-82 and #112-128 were synthesized by in-house. Compounds #11 - ##128 belong to two general classes, as indicated. Class I compounds (#11-#62, #70-#76, and #112-#117) have a PREX-in1 like backbone. Class II compounds (#63-#68,…
	Comound #	Chemical structure	Name	MW	LogP	% P-Rex1 activity remaining at 10 mM		Comound #	Chemical structure	Name	MW	LogP	% P-Rex1 activity remaining at 10 mM
	#1 PREX-in1		AM-807/ 42006025	444.878	4.806	3		#7		AN-023/ 41671830	547.457	6.003	N/A (insoluble)
	#2		AM-879/ 40736025	452.337	3.708	N/A (insoluble)		#8		AO-095/ 41417072	606.776	7.228	N/A (insoluble)
	#3		AM-879/ 42011061	635.599	6.804	62.6398		#9		AO-095/ 41417075	615.476	6.403	50.3778
	#4		AM-879/ 42011063	621.572	6.38	84.4563		#10		AR-360/ 42760595	434.583	7.614	27.78
	#5		AM-879/ 42011108	591.546	6.641	43.8458		#11 Class I		6141432	362.345	2.395	122.8
	#6		AM-900/ 15548032	493.541	5.275	64.1488		#12 Class I		6646076	304.309	1.841	89.74
	Comound #	Chemical structure	Name	MW	LogP	% P-Rex1 activity remaining at 10 mM		Comound #	Chemical structure	Name	MW	LogP	% P-Rex1 activity remaining at 10 mM
	#13 Class I		7645069	397.232	3.183	80.98		#19 Class I		7661575	394.232	2.468	111.1
	#14 Class I		7648474	359.389	2.039	127		#20 Class I		7662548	497.349	3.711	114.7
	#15 Class I		7651050	437.253	3.594	83.05		#21 Class I		7679099	376.391	3.187	89.91
	#16 Class I		7653746	349.419	1.69	127.8		#22 Class I		7724135	413.264	4.236	108.6
	#17 Class I		7657074	348.362	2.274	58.58		#23 Class I		7729346	352.781	3.25	44
	#18 Class I		7657215	409.243	3.225	92.88		#24 Class I		7747202	373.372	1.829	114.3
	Comound #	Chemical structure	Name	MW	LogP	% P-Rex1 activity remaining at 10 mM		Comound #	Chemical structure	Name	MW	LogP	% P-Rex1 activity remaining at 10 mM
	#25 Class I		7749497	493.567	3.713	93.32		#31 Class I		IN-3046-29	474.904	4.396	26.95
	#26 Class I		7904028	366.808	3.871	4		#32 Class I		IN-3046-33	459.849	4.708	15.36
	#27 Class I		5920427	280.331	2.171	125.7		#33 Class I		1-E1075-003	352.781	3.298	86.96
	#28 Class I		5978676	256.265	0.923	74.23		#34 Class I		1-E1074-002	242.238	0.701	106.4
	#29 Class I		6041952	294.358	2.925	111.1		#35 Class I		1-E1074-006	383.411	3.413	62.62
	#30 Class I		IN-3046-15	413.264	4.236	62.46		#36 Class I		1-E1074-010	451.527	3.647	69.86
	Comound #	Chemical structure	Name	MW	LogP	% P-Rex1 activity remaining at 10 mM		Comound #	Chemical structure	Name	MW	LogP	% P-Rex1 activity remaining at 10 mM
	#37 Class I		IN-3046-46	312.329	1.485	101.2		#43 Class I		1-E1074-014	432.842	4.913	30.77
	#38 Class I		IN-3046-52	382.807	3.27	55.84		#44 Class I		IN-3046-67	333.351	2.106	74.95
	#39 Class I		IN-3046-53	396.834	3.479	65.93		#45 Class I		IN-3046-68	404.426	2.993	92.46
	#40 Class I		IN-3046-54	404.426	2.993	84.07		#46 Class I		IN-3046-69	378.819	3.606	56.05
	#41 Class I		IN-3046-55	434.452	2.583	98.96		#47 Class I		IN-3046-70	358.401	3.376	112.1
	#42 Class I		1-E1074-008	348.362	2.431	100.2		#48 Class I		IN-3046-71	412.371	3.847	99.41
	Comound #	Chemical structure	Name	MW	LogP	% P-Rex1 activity remaining at 10 mM		Comound #	Chemical structure	Name	MW	LogP	% P-Rex1 activity remaining at 10 mM
	#49 Class I		IN-3046-72	376.391	3.492	89.18		#55 Class I		IN-3076-88	465.473	2.663	87.25
	#50 Class I		IN-3046-75	387.374	2.798	72.72		#56 Class I		IN-3046-108	410.433	4.128	18.46
	#51 Class I		IN-3046-76	392.39	3.1	97.22		#57 Class I		IN-3046-109	455.43	4.087	51.52
	#52 Class I		IN-3046-77	380.354	3.207	73.2		#58 Class I		IN-3046-110	489.875	4.693	23.17
	#53 Class I		IN-3076-86	423.816	3.517	81.4		#59 Class I		IN-3046-111	444.878	4.758	20.54
	#54 Class I		IN-3076-87	413.231	3.142	83.26		#60 Class I		IN-3046-112			1.558
	Comound #	Chemical structure	Name	MW	LogP	% P-Rex1 activity remaining at 10 mM		Comound #	Chemical structure	Name	MW	LogP	% P-Rex1 activity remaining at 10 mM
	#61 Class I		IN-3046-113	474.904	4.791	2		#67 Class II		1-E1076-003A	469.346	2.354	59.44
	#62 Class I		IN-3046-117	427.439	3.775	77.02		#68 Class II		1-E1076-003B	469.346	2.354	69.51
	#63 Class II		1-E1076-001A	525.454	5.069	13.672		#70 Class I		IN-3046-145	462.868	4.898	27.48
	#64 Class II		1-E1076-001B	525.454	5.069	32.94		#71 Class I		IN-3046-146	504.93	4.381	75.12
	#65 Class II		1-E1076-002	341.794	4.44	69.62		#72 Class I		IN-3046-149	458.905	5.182	1.692
	#66 Class II		A803467	357.793	4.724	57.94		#73 Class I		IN-3046-150	428.879	5.174	8.335
	Comound #	Chemical structure	Name	MW	LogP	% P-Rex1 activity remaining at 10 mM		Comound #	Chemical structure	Name	MW	LogP	% P-Rex1 activity remaining at 10 mM
	#74 Class I		IN-3046-151	489.875	4.693	6.215		#80 Class II		IN-3046-139 12	611.548	4.449	66.54
	#75 Class I		IN-3046-153	459.849	4.684	15.38		#81 Class II		IN-3046-143	511.431	2.433	70.7
	#76 Class I		AK-3137-19	479.323	5.412	-2.191		#82 Class II		IN-3046-141 19-23	579.55	4.332	69.88
	#77 Class II		IN-3046-133-BB	592.558	5.504	9.696		#83 Class II		5219639	472.383	4.489	34.35
	#78 Class II		IN-3046-141 11-12	574.486	5.249	29.63		#84 Class II		6515991	309.797	1.575	73.56
	#79 Class II		IN-3046-147 13-14	538.453	3.218	65.13		#85 Class II		7253850	315.348	1.322	71.48
	Comound #	Chemical structure	Name	MW	LogP	% P-Rex1 activity remaining at 10 mM		Comound #	Chemical structure	Name	MW	LogP	% P-Rex1 activity remaining at 10 mM
	#86 Class II		7607207	305.305	1.889	99.67		#92 Class II		29726157	349.406	0.729	83.35
	#87 Class II		9016472	352.409	3.13	91.52		#93 Class II		79017636	385.892	2.697	88.23
	#88 Class II		9021091	368.864	3.62	80.5		#94 Class II		90236363	388.446	3.587	90.96
	#89 Class II		9027943	321.804	2.76	75.21		#95 Class II		52197425	421.029	3.364	52.07
	#90 Class II		9030762	338.838	3.935	78.96		#96 Class II		73308542	355.457	2.677	101.1
	#91 Class II		9065563	328.299	2.721	86.27		#97 Class II		98632963	359.42	2.393	65.64
	Comound #	Chemical structure	Name	MW	LogP	% P-Rex1 activity remaining at 10 mM		Comound #	Chemical structure	Name	MW	LogP	% P-Rex1 activity remaining at 10 mM
	#98 Class II		21817103	374.504	2.914	78.85		#104 Class II		23143838	397.878	1.952	92.5
	#99 Class II		22301031	327.359	0.995	71.59		#105 Class II		15177511	329.415	3.49	94.79
	#100 Class II		11838885	328.431	2.821	93.7		#106 Class II		79230830	386.927	2.175	75.93
	#101 Class II		21819376	429.948	4.182	72.42		#107 Class II		18135427	402.445	2.698	62.17
	#102 Class II		16105525	380.423	2.712	103.4		#108 Class II		17236237	421.928	4.507	43.19
	#103 Class II		44205631	447.482	3.146	61.98		#109 Class II		28702702	445.947	3.4	85.05
	Comound #	Chemical structure	Name	MW	LogP	% P-Rex1 activity remaining at 10 mM		Comound #	Chemical structure	Name	MW	LogP	% P-Rex1 activity remaining at 10 mM
	#110 Class II		10734068	376.447	2.969	90.4		#116 Class I		IN-3172-15			9
	#111 Class II		33395341	409.461	3.317	88.75		#117 Class 1		IN-3172-47			50
	#112 Class 1		IN-3046-56			46		#118 Class 2		IN-3172-1			67
	#113 Class 1		IN-3046-154			55		#119 Class 2		IN-3172-23A			31
	#114 Class 1		IN-3046-155			25		#120 Class 2		IN-3172-23B			35
	#115 Class 1		IN-3046-157			32		#121 Class 2		IN-3172-29A			42
	Comound #	Chemical structure	Name	MW	LogP	% P-Rex1 activity remaining at 10 mM		Comound #	Chemical structure	Name	MW	LogP	% P-Rex1 activity remaining at 10 mM
	#122 Class 2		IN-3172-29C			44		#126 Class 2		IN-3172-39A			55
	#123 Class 2		IN-3172-31A			36		#127 Class 2		IN-3172-51A			53
	#124 Class 2		IN-3172-31B			39		#128 Class 2		IN-3046-161-B			51
	#125 Class 2		IN-3172-36B			59
